# Supplementary material for: Identification and characterization of a minisatellite contained within a novel miniature inverted-repeat transposable element (MITE) of Porphyromonas gingivalis
Source: Mob DNA. 2015 Oct 6;6:18. doi: 10.1186/s13100-015-0049-1 (PMC4596501; doi:10.1186/s13100-015-0049-1)
Supplement: Additional file 2: Table S1. — Loci and nucleotide sites of BrickBuilt elements across four sequenced and annotated P. gingivalis strains. BrickBuilt elements are situated intergenically between the genes noted. Grayed-out boxes represent loci at which BrickBuilt is aberrant. Table S2. Primers for sequencing and cloning. Sequence of oligos ordered for cloning directly into promoter-probe vectors. (XLSX 66 kb) [file 13100_2015_49_MOESM2_ESM.xlsx]

## Sheet: Supplemental Table 1
33277 Locus	Site (nt)		W83 Locus	Site (nt)		TDC60 Locus	Site (nt)		HG66 Locus	Site (nt)
PGN_0031	40105		PG0033	41680		PGTDC60_0032	38907		EG14_02395	533165
PGN_0033	40339		PG0034	41911		PGTDC60_0034	39090		EG14_02400	533444
PGN_0204	218332		PG2159	2266071		PGTDC60_1262	1303575		EG14_03005	669014
PGN_0205	218966		PG2161	2266741		PGTDC60_1265	1304210		EG14_03010	669671
PGN_0303	335482		PG0196	235960		PGTDC60_0466	510624		EG14_04795	1054743
PGN_0306	336162		PG0198	236646		PGTDC60_0471	511423		EG14_04805	1055427
PGN_0336	370117		NP	NP		PGTDC60_1661	1737582		EG14_04940	1089370
PGN_0340	370831		NP	NP		PGTDC60_1665	1738184		EG14_04960	1090090
PGN_0361	396602		PG0264	298363		PGTDC60_0543	573845		EG14_05065	1115859
PGN_0365	397602		PG0267	299179		PGTDC60_0547	574707		EG14_05075	1116882
PGN_0400	435731		PG1715	1802652		PGTDC60_0586	616440		EG14_05255	1154758
PGN_0403	436440		PG1714	1803366		PGTDC60_0590	617172		EG14_05265	1155398
PGN_0455	494054		PG0549	608294		PGTDC60_0639	672362		EG14_03135	694269
PGN_0456	494332		PG0553	608341		PGTDC60_0641	672604		EG14_03150	694678
PGN_0550	601270		PG1559	1637236		PGTDC60_0739	782604		EG14_03610	800540
PGN_0553	601821		PG1556	1637764		PGTDC60_0743	783086		EG14_03615	801091
PGN_0558	610873		PG1549	1628094		PGTDC60_0748	792138		EG14_03640	810144
PGN_0559	610969		PG1550	1628190		PGTDC60_0751	792234		EG14_03655	810240
PGN_0632	692403		PG0585	644119		PGTDC60_1709	1783831		EG14_09225	2047372
PGN_0633	692912		PG0587	644534		PGTDC60_1713	1784225		EG14_09235	2046886
PGN_0667	727570		PG0625	680646		PGTDC60_1753	1820657		EG14_09060	2010462
PGN_0668	728015		PG0627	680999		PGTDC60_1756	1820964		EG14_09045	2010884
PGN_0819	904861		PG0796	853989		PGTDC60_1912	1990956		EG14_08255	1830381
PGN_0823	905627		PG0800	854410		PGTDC60_1917	1991492		EG14_08240	1829799
PGN_0831	916153		PG0807	864955		PGTDC60_1926	2002085		EG14_08205	1818878
PGN_0832	916514		PG0809	865025		PGTDC60_1927	2002352		EG14_08200	1819282
PGN_0871	961376		PG1389	1471517		PGTDC60_2074	2150897		EG14_07995	1773937
PGN_0872	961459		PG1391	1471761		PGTDC60_2073	2150602		EG14_08000	1774020
PGN_0898	999323		PG1424	1511107		PGTDC60_2039	2112709		EG14_07870	1735309
PGN_0900	1000064		PG1427	1511688		PGTDC60_2036	2112060		EG14_07865	1736073
PGN_1207	1344456		PG1117	1191795		PGTDC60_1098	1136698		EG14_06320	1394744
PGN_1208	1344767		PG1118	1192037		PGTDC60_1096	1136249		EG14_06310	1394640
PGN_1476	1653510		PG0494	534679		PGTDC60_1611	1675602		EG14_09640	2153511
PGN_1479	1654229		PG0491	535398		PGTDC60_1606	1674859		EG14_09650	2154299
PGN_1777	1999152		PG1784	1873638		PGTDC60_0106	128421		EG14_00235	69154
PGN_1780	1999735		PG1786	1873670		PGTDC60_0110	129005		EG14_00245	70118
PGN_2035	2280789		PG0088	104802		PGTDC60_0367	389219		EG14_01925	418933
PGN_2037	2281319		PG0090	105331		PGTDC60_0370	389749		EG14_01930	419486

## Sheet: Supplemental Table 2
Primer or Oligo	Sequence
BrickBuilt_5 MITE forward	CTACTTGGATCCGCGCAGGCAATCTGTATCAA
BrickBuilt_5 MITE reverse	AAGTAGCCCGGGCGTTTAATCTAAATATACACAAAGGTAGACT
Leader oligo	GGATCCAAAGAGACCTTTGCAAAATCAAGAAGTATCTTTCCGGTATCGTTTTCGCCCATAGAGCGTGTCGCACAAGTCATAGAGGAGCTGAGGTATTCATATCTATAACGACACAGAAAAACAGTCAATTGACAATGAAATCTCCCGGAAAATGCCGTGCGACAGTCTCATCTATCGGTTTAACAGCTGGTACGGAACCTCCCACTCCCCGAATCTGCCATCCGGCAGAGAGCAGATAGCATCTTCCATCAATCCCGGG
Tail oligo	GGATCCAAGTTCATTCTTTGTATCTCAGGGAAAAACCAATGAGCAGGTGTATGGCTGCCAAGTAAACAGAAAGCAGTGTCCGAATACGTCGCCAATCGATAAGCATATCGACTTGGTTCGAAAATACATTCCGTGCTTTCCTGTATCGATTCGTTGACATGACGTCCCTGAATGAGACCTCTTCGTCGGATGAATTTCCTTGTCGTGCCATCGTTTTGTGTCATTGATCATACCATAAACACACAAAACAATCGGCCGACACACTGTGAAATGAATGGATAAATGGATAAAGTGCCTGCTTATTGCGCACCCGGG
